# Supplementary material for: How Clinical and Radiological Findings in Chronic Mandibular Osteomyelitis Do Not Always Correlate: Diagnostic Dilemmas in Dental-Related Bone Inflammations
Source: Diagnostics (Basel). 2026 May 7;16(10):1427. doi: 10.3390/diagnostics16101427 (PMC13205823; doi:10.3390/diagnostics16101427)
Supplement: Supplementary file 1 [file diagnostics-16-01427-s001.zip]

Archive with 1 entries (1 files):
- diagnostics-4216684-supplementary.pdf
